# Supplementary material for: Association between Mediterranean Diet and Development of Multiple Sclerosis: A Systematic Review and Meta‐Analysis
Source: Brain Behav. 2026 Jan 29;16(2):e71205. doi: 10.1002/brb3.71205 (PMC12856230; doi:10.1002/brb3.71205)
Supplement: Supplementary file 1 — Supplementary Material: brb371205‐sup‐0001‐SuppMat.xlsx [file BRB3-16-e71205-s001.xlsx]

## Sheet: Data
Study	Matching	Subgroups	OR	OR 95% CI		Other comments
Black 2019 - 1	Age, sex, and study region	Scores 0-2	reference			First clinical diagnosis of CNS demyelination (a common precursor for MS)
Black 2019 - 2	Age, sex, and study region	Scores 3-4	0.75	0.5	1.15
Black 2019 - 3	Age, sex, and study region	Score 5	0.89	0.54	1.46
Black 2019 - 4	Age, sex, and study region	Scores 6-9	0.72	0.46	1.15
Black 2019 - 5	Age, sex, and study region	Per SD (1.89)	0.9	0.77	1.06
Black 2019 - 6	Age, sex, and study region	Scores 0-2 (adjusted*)	reference
Black 2019 - 7	Age, sex, and study region	Scores 3-4 (adjusted*)	0.79	0.51	1.22
Black 2019 - 8	Age, sex, and study region	Score 5 (adjusted*)	0.97	0.57	1.64
Black 2019 - 9	Age, sex, and study region	Scores 6-9 (adjusted*)	0.67	0.41	1.11
Black 2019 - 10	Age, sex, and study region	Per SD (1.89, adjusted*)	0.89	0.75	1.06
Alfredsson 2023 - 1	Age, sex and residential area	All population (adjusted**)	0.54	0.34	0.86	Compared with western-style diet
Alfredsson 2023 - 2	Age, sex and residential area	Only Nordic origin (adjusted**)	0.48	0.23	0.98
Alfredsson 2023 - 3	Age, sex and residential area	Only diagnostic gap < 2 years (adjusted**)	0.63	0.4	0.98
Alfredsson 2023 - 4	Age, sex and residential area	Exclusion of low fish consumers (adjusted**)	0.54	0.32	0.9
Alfredsson 2023 - 5	Age, sex and residential area	Exclusion of non-drinkers (adjusted**)	0.53	0.29	0.96
Sedaghat 2016 - 1	Age, and sex	Tertile 1 (Age adjusted)	reference
Sedaghat 2016 - 2	Age, and sex	Tertile 2 vs. 1 (Age adjusted)	0.85	0.46	1.5
Sedaghat 2016 - 3	Age, and sex	Tertile 3 vs. 1 (Age adjusted)	0.21	0.06	0.67
Sedaghat 2016 - 4	Age, and sex	Tertile 1 (adjusted***)	reference
Sedaghat 2016 -5	Age, and sex	Tertile 2 vs. 1 (adjusted***)	1.07	0.53	2.17
Sedaghat 2016 - 6	Age, and sex	Tertile 3 vs. 1 (adjusted***)	0.23	0.06	0.89
Nitzan 2023 - 1	Age, and sex	High vs. low [calculated]	0.66	0.12	3.67	Only RRMS cases
Nitzan 2023 - 2	Age, and sex	Intermediate vs. low [calculated]	0.81	0.36	1.85
Nitzan 2023 - 2	Age, and sex	High vs. low and intermediate [calculated]	0.74	0.14	3.86
Nitzan 2023 - 3	Age, and sex	High and intermediate vs. low [calculated]	0.8	0.36	1.77
Noormohammadi 2022 - 1	Sex	Tertile 1 (adjusted****)	reference
Noormohammadi 2022 - 2	Sex	Tertile 2 vs. 1 (adjusted****)	0.07	0.02	0.18
Noormohammadi 2022 - 3	Sex	Tertile 3 vs. 1 (adjusted****)	0.05	0.01	0.36
Noormohammadi 2022 - 4	Sex	Tertile 1 (adjusted*****)	reference
Noormohammadi 2022 - 5	Sex	Tertile 2 vs. 1 (adjusted*****)	0.16	0.05	0.49
Noormohammadi 2022 - 6	Sex	Tertile 3 vs. 1 (adjusted*****)	0.1	0.01	0.88
Rotstein 2020 - 1	-	Quintile 1 (At baseline)	reference
Rotstein 2020 - 2	-	Quintile 2 vs. 1 (At baseline)	0.9	0.67	1.22
Rotstein 2020 - 3	-	Quintile 3 vs. 1 (At baseline)	0.96	0.72	1.28
Rotstein 2020 - 4	-	Quintile 4 vs. 1 (At baseline)	1.13	0.85	1.51
Rotstein 2020 - 5	-	Quintile 5 vs. 1 (At baseline)	1.03	0.78	1.37
Rotstein 2020 - 6	-	Quintile 1 (mean cumulative)	reference
Rotstein 2020 - 7	-	Quintile 2 vs. 1 (mean cumulative)	0.88	0.67	1.5
Rotstein 2020 - 8	-	Quintile 3 vs. 1 (mean cumulative)	0.98	0.74	1.3
Rotstein 2020 - 9	-	Quintile 4 vs. 1 (mean cumulative)	0.97	0.72	1.3
Rotstein 2020 - 10	-	Quintile 5 vs. 1 (mean cumulative)	0.96	0.7	1.31
Shang 2023 - 1	-	Hazard regression (adjusted******)	0.89	0.77	1.03
Shang 2023 - 2	-	Hazard regression (adjusted*******)	0.92	0.79	1.06
Mazzucca 2024 - 1	-	MDS<3	reference
Mazzucca 2024 - 2		MDS=3	0.801	0.41	1.56
Mazzucca 2024 - 3		MDS=4	1.18	0.63	2.2
Mazzucca 2024 - 4		MDS>4	0.92	0.46	1.82
Mazzucca 2024 - 5		MDS<3 (adjusted ********)	reference
Mazzucca 2024 - 6		MDS=3 (adjusted ********)	0.82	0.42	1.61
Mazzucca 2024 - 7		MDS=4 (adjusted ********)	1.23	0.66	2.31
Mazzucca 2024 - 8		MDS>4 (adjusted ********)	0.84	0.401	1.75
* Adjusted for history of infectious mononucleosis, serum 25-hydroxyvitamin D concentrations, total years of smoking, education, total energy intake, dietary under-reporting;
** Adjusted for ancestry, smoking, alcohol consumption, body mass index, physical activity, and sun exposure habits.
*** Adjusted for MS family history, season birth, energy intake
**** Adjusted for age, sex, smoking, and total calories
***** Adjusted for age, sex, smoking, total calories, BMI, carbohydrate intake, animal-based protein intake, fiber intake
****** Adjusted for age, sex, and total calorie intake
******* Adjusted for age, sex, and total calorie intake, ethnicity, education, income, BMI, smoking, sleep, physical activity, and genetic risk score for longevity
******** Adjusted for age, sex, study area, Townsend deprivation index, smoking, BMI, physical activity, alcohol consumption, and comorbidities

## Sheet: Meta-analyze details
Groups			Effect size and 95% interval				Test of null (2-Tail)			Heterogeneity					Tau-squared	Tau-squared	Tau-squared	Tau-squared
Group		Number Studies	Point estimate	Lower limit	Upper limit		Z-value	P-value		Q-value	df (Q)	P-value	I-squared		Tau Squared	Standard Error	Variance	Tau
Fixed effect analysis
Tertile 2 vs. 1		3	0.690054	0.425412	1.11933		-1.50321	0.132786		7.9366	2	0.0189055	74.8003		0.579619	0.793843	0.630187	0.761327
Tertile 3 vs. 1		3	0.274797	0.105511	0.715688		-2.6449	0.00817148		1.85848	2	0.394853	0		0	0.77628	0.602611	0
Total within										9.79509	4	0.0440246
Total between										2.83128	1	0.0924447
Overall		6	0.572193	0.371577	0.881121		-2.53453	0.0112597		12.6264	5	0.0271434	60.4003		0.496433	0.561657	0.315459	0.70458
Mixed effects analysis
Tertile 2 vs. 1		3	0.565757	0.207695	1.54111		-1.11405	0.265259
Tertile 3 vs. 1		3	0.274797	0.105511	0.715688		-2.6449	0.00817148
Total within
Total between										1.04311	1	0.3071
Overall		6	0.387829	0.194104	0.774904		-2.68207	0.00731682
